# Supplementary material for: Murine Beta-Amyloid (1–42) Oligomers Disrupt Endothelial Barrier Integrity and VEGFR Signaling via Activating Astrocytes to Release Deleterious Soluble Factors
Source: Int J Mol Sci. 2022 Feb 7;23(3):1878. doi: 10.3390/ijms23031878 (PMC8836933; doi:10.3390/ijms23031878)
Supplement: Supplementary file 1 [file ijms-23-01878-s001.zip]

Archive with 1 entries (1 files):
- supplementary files/supplementary figures.pdf
